# Supplementary material for: Porcine Deltacoronavirus Accessory Protein NS7a Antagonizes IFN-β Production by Competing With TRAF3 and IRF3 for Binding to IKKε
Source: Front Cell Infect Microbiol. 2020 Jun 12;10:257. doi: 10.3389/fcimb.2020.00257 (PMC7326017; doi:10.3389/fcimb.2020.00257)
Supplement: Supplementary Tables — Raw luciferase data (Excel). [file Data_Sheet_1.XLS]

## Sheet: Supplementary Table 1
Supplementary Table 1. Raw luciferase data for Fig.1A
Firefly luciferase signal (RLUs1)	Renilla luciferase signal (RLUs2)	Ratio of RLUs1 to RLUs2	Relative ratio with normalization to control groupa	Groupb
24405	174418	0.1399	0.993396	vector
21618	151463	0.1427	1.01328
20697	147918	0.1399	0.993396
8961420	241095	37.1697	263.933	vector+SeV
8891976	253868	35.026	248.711
9340146	287465	32.4914	230.714
2344266	115255	20.3398	144.428	NS7a+SeV
2467145	120628	20.4525	145.228
2482890	124221	19.9877	141.928
1486962	104069	14.2882	101.457	NS7a+SeV
1585445	113117	14.016	99.5242
1723308	143205	12.0339	85.4498
963937	79957	12.0557	85.6046	NS7a+SeV
1079912	91317	11.826	83.9736
843619	83086	10.1536	72.0983
a The untreated empty vector control value was set to 1. Every group contains three replicates. These quantitative values were used to produce Fig.1A via using GraphPad Prism 5.0. Statistical differences were determined by one-way ANOVAs.
b Black triangle represents increasing amounts of NS7a protein.

## Sheet: Supplementary Table 2
Supplementary Table 2. Raw luciferase data for Fig.1B
Firefly luciferase signal (RLUs1)	Renilla luciferase signal (RLUs2)	Ratio of RLUs1 to RLUs2	Relative ratio with normalization to control groupa	Groupb
494837	91691	5.3968	0.954223	vector
550813	85999	6.4049	1.13247
463501	89729	5.1655	0.913326
21620862	103135	209.637	37.0664	vector+SeV
20008310	107715	185.752	32.8433
19716536	101627	194.008	34.303
1844100	17252	106.888	18.8992	NS7a+SeV
1418971	15261	92.9757	16.4393
1117627	12872	86.8196	15.3508
428156	8679	49.3309	8.72233	NS7a+SeV
427773	8006	53.4293	9.44698
650981	8412	77.3801	13.6818
177172	4751	37.2905	6.59344	NS7a+SeV
116977	3298	35.465	6.27066
122003	4378	27.8635	4.92662
a The untreated empty vector control value was set to 1. Every group contains three replicates. These quantitative values were used to produce Fig.1B via using GraphPad Prism 5.0. Statistical differences were determined by one-way ANOVAs.
b Black triangle represents increasing amounts of NS7a protein.

## Sheet: Supplementary Table 3
Supplementary Table 3. Raw luciferase data for Fig.1C
Firefly luciferase signal (RLUs1)	Renilla luciferase signal (RLUs2)	Ratio of RLUs1 to RLUs2	Relative ratio with normalization to control groupa	Groupb
3545	64885	0.0546	0.896552	vector
2770	44178	0.0627	1.02956
2844	43519	0.0654	1.07389
18205	34428	0.5288	8.68309	vector+SeV
16666	25166	0.6623	10.8752
29083	37792	0.7696	12.6371
6318	16955	0.3727	6.11987	NS7a+SeV
8258	17852	0.4626	7.59606
8270	18689	0.4425	7.26601
7018	24713	0.284	4.66338	NS7a+SeV
6425	26730	0.2404	3.94745
5408	18730	0.2888	4.7422
4974	30874	0.1611	2.64532	NS7a+SeV
5521	28543	0.1934	3.1757
6576	39713	0.1656	2.71921
a The untreated empty vector control value was set to 1. Every group contains three replicates. These quantitative values were used to produce Fig.1C via using GraphPad Prism 5.0. Statistical differences were determined by one-way ANOVAs.
b Black triangle represents increasing amounts of NS7a protein.

## Sheet: Supplementary Table 4
Supplementary Table 4. Raw luciferase data for Fig.2A
Firefly luciferase signal (RLUs1)	Renilla luciferase signal (RLUs2)	Ratio of RLUs1 to RLUs2	Relative ratio with normalization to control groupa	Groupb
18838	207070	0.091	0.986985	vector
19102	204846	0.0933	1.01193
16591	180042	0.0922	1
235265	198797	1.1834	12.8351	vector+SeV
207271	187728	1.1041	11.9751
275367	210067	1.3109	14.218
104311	130254	0.8008	8.68547	NS7a+SeV
103378	149636	0.6909	7.49349
150583	183887	0.8189	8.88178
78022	138260	0.5643	6.12039	NS7a+SeV
68843	120602	0.5708	6.19089
74045	127436	0.581	6.30152
37252	74528	0.4998	5.42082	NS7a+SeV
42213	77096	0.5475	5.93818
40041	84029	0.4765	5.16811
a The untreated empty vector control value was set to 1. Every group contains three replicates. These quantitative values were used to produce Fig.2A via using GraphPad Prism 5.0. Statistical differences were determined by one-way ANOVAs.
b Black triangle represents increasing amounts of NS7a protein.

## Sheet: Supplementary Table 5
Supplementary Table 5. Raw luciferase data for Fig.2B
Firefly luciferase signal (RLUs1)	Renilla luciferase signal (RLUs2)	Ratio of RLUs1 to RLUs2	Relative ratio with normalization to control groupa	Groupb
4064760	725755	5.6007	1.15875	vector
5060613	1280430	3.9523	0.817706
5206296	1052361	4.9472	1.02354
30024794	721678	41.6041	8.60763	vector+SeV
33102778	666012	49.7029	10.2832
34835928	782597	44.5132	9.2095
11313628	198275	57.0601	11.8054	NS7a+SeV
9382436	242236	38.7325	8.01351
8523660	171127	49.8087	10.3051
5386858	120076	44.862	9.28167	NS7a+SeV
4702059	95115	49.435	10.2278
5764546	122295	47.1364	9.75222
3719850	117148	31.7533	6.56956	NS7a+SeV
2330158	56157	41.4936	8.58476
1500860	32041	46.841	9.69111
a The untreated empty vector control value was set to 1. Every group contains three replicates. These quantitative values were used to produce Fig.2B via using GraphPad Prism 5.0. Statistical differences were determined by one-way ANOVAs.
b Black triangle represents increasing amounts of NS7a protein.

## Sheet: Supplementary Table 6
Supplementary Table 6. Raw luciferase data for Fig.2C
Firefly luciferase signal (RLUs1)	Renilla luciferase signal (RLUs2)	Ratio of RLUs1 to RLUs2	Relative ratio with normalization to control groupa	Groupb
294537	59059	4.9871	0.924787	vector
322822	56946	5.6689	1.05122
320518	58043	5.522	1.02398
1913421	43596	43.8889	8.13858	vector+SeV
2139903	51912	41.2217	7.64398
2060944	42185	48.8543	9.05934
164291	8249	19.9165	3.69323	NS7a+SeV
119451	6160	19.3909	3.59577
558281	17513	31.8768	5.9111
220070	14874	14.795	2.74352	NS7a+SeV
764421	50082	15.2631	2.83033
1236174	75229	16.432	3.04708
971325	70995	13.6815	2.53704	NS7a+SeV
231606	19196	12.0653	2.23734
79857	6440	12.3992	2.29926
a The untreated empty vector control value was set to 1. Every group contains three replicates. These quantitative values were used to produce Fig.2C via using GraphPad Prism 5.0. Statistical differences were determined by one-way ANOVAs.
b Black triangle represents increasing amounts of NS7a protein.

## Sheet: Supplementary Table 7
Supplementary Table 7. Raw luciferase data for Fig.2D
Firefly luciferase signal (RLUs1)	Renilla luciferase signal (RLUs2)	Ratio of RLUs1 to RLUs2	Relative ratio with normalization to control groupa	Groupb
935113	68476	13.6561	1.01767	vector
116225	9071	12.8128	0.954825
80523	5840	13.7882	1.02751
4989447	56068	88.9892	6.63158	vector+SeV
834193	6922	120.513	8.9808
4756235	63484	74.9202	5.58314
1336430	15410	86.7249	6.46284	NS7a+SeV
1827985	18967	96.3771	7.18214
2203448	21753	101.294	7.54855
780560	7272	107.338	7.99893	NS7a+SeV
664913	6022	110.414	8.22818
672018	6590	101.975	7.59933
1080624	9974	108.344	8.07393	NS7a+SeV
1566232	13806	113.446	8.45411
1456649	13602	107.091	7.98054
a The untreated empty vector control value was set to 1. Every group contains three replicates. These quantitative values were used to produce Fig.2D via using GraphPad Prism 5.0. Statistical differences were determined by one-way ANOVAs.
b Black triangle represents increasing amounts of NS7a protein.

## Sheet: Supplementary Table 8
Supplementary Table 8. Raw luciferase data for Fig.2E
Firefly luciferase signal (RLUs1)	Renilla luciferase signal (RLUs2)	Ratio of RLUs1 to RLUs2	Relative ratio with normalization to control groupa	Groupb
3712	180772	0.0205	0.995146	vector
3005	148721	0.0202	0.980583
4012	189536	0.0212	1.02913
25659	105794	0.2425	11.7718	vector+SeV
28558	124438	0.2295	11.1408
29623	142294	0.2082	10.1068
5047	29281	0.1724	8.36893	NS7a+SeV
4622	35384	0.1306	6.33981
7421	48963	0.1516	7.35922
6224	47028	0.1324	6.42718	NS7a+SeV
4589	34898	0.1315	6.3835
4444	32300	0.1376	6.67961
4122	34495	0.1195	5.80097	NS7a+SeV
3197	25779	0.124	6.01942
3219	31055	0.1037	5.03398
a The untreated empty vector control value was set to 1. Every group contains three replicates. These quantitative values were used to produce Fig.2E via using GraphPad Prism 5.0. Statistical differences were determined by one-way ANOVAs.
b Black triangle represents increasing amounts of NS7a protein.

## Sheet: Supplementary Table 9
Supplementary Table 9. Raw luciferase data for Fig.2F
Firefly luciferase signal (RLUs1)	Renilla luciferase signal (RLUs2)	Ratio of RLUs1 to RLUs2	Relative ratio with normalization to control groupa	Groupb
4825457	488905	9.8699	1.04952	vector
5381229	642819	8.3713	0.890166
6150000	616767	9.9713	1.0603
18426032	441873	41.6998	4.43417	vector+SeV
19425242	447179	43.4395	4.61916
14968112	329208	45.467	4.83475
17458732	455112	38.3613	4.07917	NS7a+SeV
14782500	356020	41.5215	4.41521
16147650	417070	38.7169	4.11698
9373140	251081	37.331	3.96961	NS7a+SeV
12650650	251160	50.3687	5.35598
15797543	288060	54.8525	5.83277
22201102	410690	54.0573	5.74821	NS7a+SeV
11183997	266699	41.9349	4.45917
39019102	750091	52.0192	5.53149
a The untreated empty vector control value was set to 1. Every group contains three replicates. These quantitative values were used to produce Fig.2F via using GraphPad Prism 5.0. Statistical differences were determined by one-way ANOVAs.
b Black triangle represents increasing amounts of NS7a protein.

## Sheet: Supplementary Table 10
Supplementary Table 10. Raw luciferase data for Fig.3A, 3B and 3D
Firefly luciferase signal (RLUs1)	Renilla luciferase signal (RLUs2)	Ratio of RLUs1 to RLUs2	Relative ratio with normalization to control groupa	Groupb
489338	8342409	0.0587	1.03527	Vector
417137	7740445	0.0539	0.950617
371376	6442123	0.0576	1.01587
517213	2446954	0.2114	3.7284	NS7a
551513	2486270	0.2218	3.91182
547605	2316636	0.2364	4.16931
7118647	8993416	0.7915	13.9594	RIG-I
6256659	9924370	0.6304	11.1182
5969334	10279950	0.5807	10.2416
949172	3450902	0.2751	4.85185	RIG-I+NS7a
1093738	3296988	0.3317	5.85009
994707	2697501	0.3688	6.50441
217360480	2959808	73.4373	1295.19	RIG-IN
217243888	3079326	70.5492	1244.25
198924176	3581214	55.5466	979.658
38447688	1809783	21.2444	374.681	RIG-IN+NS7a
36514628	1651602	22.1086	389.922
38651460	1591850	24.2808	428.233
85575464	5822302	14.6979	259.222	MDA5
66175892	5583497	11.8521	209.032
69053440	6146711	11.2342	198.134
4467731	2538572	1.7599	31.0388	MDA5+NS7a
4661226	2549857	1.828	32.2399
4819965	2188453	2.2025	38.8448
13778277	1293023	10.6559	187.935	MAVS
16882170	1668956	10.1154	178.402
18084544	1798062	10.0578	177.386
5201779	1758751	2.9577	52.164	MAVS+NS7a
5105150	1747087	2.9221	51.5362
3808153	1312139	2.9022	51.1852
9813263	3017511	3.2521	57.3563	IRF3
7566740	2481448	3.0493	53.7795
7807565	3102412	2.5166	44.3845
3840715	1097478	3.4996	61.7213	IRF3+NS7a
3960690	1038054	3.8155	67.2928
3230378	942653	3.4269	60.4392
a The untreated empty vector control value was set to 1. Every group contains three replicates. These quantitative values were used to produce Fig.3A, 3B, 3D via using GraphPad Prism 5.0, respectively. Statistical differences were determined by one-way ANOVAs.
b Among them, empty vector and NS7a group were used repeatedly in Fig.3A, Fig.3B and Fig. 3D due to the same expermental condition, respectively.

[truncated: 1 more sheets: Supplementary Table 11]
